# Supplementary material for: The Xenopus phenotype ontology: bridging model organism phenotype data to human health and development
Source: BMC Bioinformatics. 2022 Mar 22;23:99. doi: 10.1186/s12859-022-04636-8 (PMC8939077; doi:10.1186/s12859-022-04636-8)
Supplement: Supplementary file 1 — Additional file 1: Table S1. 13 design patterns proposed to PORE. [file 12859_2022_4636_MOESM1_ESM.xlsx]

## Sheet: Sup. table 1
Additional file 1: Table S1: 13 design patterns proposed to PORE
Design Patterns proposed to PORE
necroticAnatomicalEntity
metaplasticAnatomicalEntity
neoplasticAnatomicalEntity
paralysedAnatomicalEntity
abnormallyApoptoticAnatomicalEntity
abnormallyApoptoticAnatomicalEntityInLocation
bifurcatedAnatomicalEntityInLocation
abnormallySegmentedAnatomicalEntityInLocation
abnormallyDecreasedMotilityOfCellularComponentInLocation
abnormallyIncreasedMotilityOfCellularComponentInLocation
abnormallyInvertedAnatomicalEntityInLocation
abnormalShapeOfAnatomicalEntityByShapeTypeInLocation
abnormalAbsenceOfMotilityOfCellularComponentInLocation
